# Supplementary material for: Localized pmrB hypermutation drives the evolution of colistin heteroresistance
Source: Cell Rep. 2022 Jun 7;39(10):110929. doi: 10.1016/j.celrep.2022.110929 (PMC9189680; doi:10.1016/j.celrep.2022.110929)
Supplement: Table S1. Accession numbers for sequenced populations showing growth in colistin, related to Table 2 [file mmc1.xlsx]

## Sheet: Sheet1
BioSample	Sample name	SRA
SAMN26200484	201207_11	SRR18116299
SAMN26200483	201207_10	SRR18116300
SAMN26200482	201207_9	SRR18116301
SAMN26200481	201207_8	SRR18116302
SAMN26200480	201207_7	SRR18116303
SAMN26200479	201207_6	SRR18116304
SAMN26200478	201207_5	SRR18116305
SAMN26200477	201207_4	SRR18116306
SAMN26200476	201207_3	SRR18116291
SAMN26200475	201207_2	SRR18116292
SAMN26200474	201207_1	SRR18116293
SAMN26200473	201204_8	SRR18116294
SAMN26200472	201204_7	SRR18116295
SAMN26200471	201204_6	SRR18116296
SAMN26200470	201204_4	SRR18116297
SAMN26200469	201204_3	SRR18116298
SAMN26200468	201204_2	SRR18116307
SAMN26200467	201204_1	SRR18116308
